# Supplementary material for: New 1,3,4-Thiadiazole Derivatives with Anticancer Activity
Source: Molecules. 2022 Mar 10;27(6):1814. doi: 10.3390/molecules27061814 (PMC8955053; doi:10.3390/molecules27061814)
Supplement: Supplementary file 1 [file molecules-27-01814-s001.zip]

Archive with 1 entries (1 files):
- molecules-1613128-supplementary.pdf
